# Supplementary material for: UHPLC-MS Chemical Fingerprinting and Antioxidant, Antiproliferative, and Enzyme Inhibition Potential of Gaultheria pumila Berries
Source: Metabolites. 2021 Aug 7;11(8):523. doi: 10.3390/metabo11080523 (PMC8401902; doi:10.3390/metabo11080523)
Supplement: Supplementary file 1 [file metabolites-11-00523-s001.zip]

Archive with 1 entries (1 files):
- metabolites-1326121-supplementary.pdf
